# Supplementary material for: Smyd2 is a Myc-regulated gene critical for MLL-AF9 induced leukemogenesis
Source: Oncotarget. 2016 Sep 13;7(41):66398–415. doi: 10.18632/oncotarget.12012 (PMC5341809; doi:10.18632/oncotarget.12012)
Supplement: Supplementary file 1 [file oncotarget-07-66398-s001.xlsx]

## Sheet: LEGEND
Supplementary Table 1: Genotype information of breeding cages and stock cages derived from the Smyd2-GDEL_Cre and Smyd2_3-GDEL_Cre strains are listed.
The breeding cages are marked by numbers (ex. Breeding cage 1) and colors at the top of the table, followed by stock cages indicated with the same numbering system (ex. litters of the breeding cage 1) and same coloring.
Smyd2-GDEL_Cre: In this mouse strain Smyd2 is deleted from germ-line by a deleter Cre transgene.
Smyd2_3-GDEL_Cre: This strain was generated by crossing germ-line Smyd2 and Smyd3 knock-out mouse strains using different combinations of genotypes, as represented in the table.
Cage: The name of the particular cage
Strain: The name of the strain used in the experiment
ID: The ID number of the mouse
Sex: M (male), F (Female)
DoB: Date of birth of the mouse
Mutations: Mutations used to produce the particular strain
Father/Mother ID: The ID number of the father or mother of the particular mouse

## Sheet: Smyd2-GDEL_Cre
Cage	Strain	ID#	Sex	DoB	Cage Type	Mutations	Father ID	Mother ID	Mother 2 ID	Smyd2 Genotype
13/12/12061	Smyd2-GDELCRE	109396	M	2012-05-30	Breeding	CRE ;Smyd2 ;	94358	94861		Δ/Δ	Breeding Cage 1
13/12/12061	Smyd2-GDELCRE	110973	F	1912-07-01	Breeding	CRE ;Smyd2 ;	86375	86995	86996	Δ/Δ	Breeding Cage 1
13/13/05564	Smyd2-GDELCRE	130338	M	2013-04-24	Breeding	CRE ;Smyd2 ;	119156	119159	119160	Δ/Δ	Breeding Cage 2
13/13/05564	Smyd2-GDELCRE	130984	F	2013-05-01	Breeding	CRE ;Smyd2 ;	119156	119159	119160	Δ/Δ	Breeding Cage 2
13/13/05564	Smyd2-GDELCRE	130985	F	2013-05-01	Breeding	CRE ;Smyd2 ;	119156	119159	119160	Δ/Δ	Breeding Cage 2
13/13/07533	Smyd2-GDELCRE	130336	M	2013-04-24	Breeding	CRE ;Smyd2 ;	119156	119159	119160	Δ/Δ	Breeding Cage 3
13/13/07533	Smyd2-GDELCRE	133053	F	2013-06-09	Breeding	CRE ;Smyd2 ;	119156	119159	119160	Δ/Δ	Breeding Cage 3
13/12/14224	Smyd2-GDELCRE	119157	F	2012-10-22	Stock	CRE ;Smyd2 ;	109396	110973		Δ/Δ	Litters of the breeding cage 1
13/12/14224	Smyd2-GDELCRE	119158	F	2012-10-22	Stock	CRE ;Smyd2 ;	109396	110973		Δ/Δ	Litters of the breeding cage 1
13/13/00707	Smyd2-GDELCRE	119159	F	2012-10-22	Stock	CRE ;Smyd2 ;	109396	110973		Δ/Δ	Litters of the breeding cage 1
13/13/00707	Smyd2-GDELCRE	119160	F	2012-10-22	Stock	CRE ;Smyd2 ;	109396	110973		Δ/Δ	Litters of the breeding cage 1
13/12/14223	Smyd2-GDELCRE	119155	M	2012-10-22	Stock	CRE ;Smyd2 ;	109396	110973		Δ/Δ	Litters of the breeding cage 1
13/13/00707	Smyd2-GDELCRE	119156	M	2012-10-22	Stock	CRE ;Smyd2 ;	109396	110973		Δ/Δ	Litters of the breeding cage 1
13/13/00593	Smyd2-GDELCRE	122659	F	2012-12-10	Stock	CRE ;Smyd2 ;	109396	110973		Δ/Δ	Litters of the breeding cage 1
13/13/00593	Smyd2-GDELCRE	122660	F	2012-12-10	Stock	CRE ;Smyd2 ;	109396	110973		Δ/Δ	Litters of the breeding cage 1
13/13/00593	Smyd2-GDELCRE	122661	F	2012-12-10	Stock	CRE ;Smyd2 ;	109396	110973		Δ/Δ	Litters of the breeding cage 1
13/13/00593	Smyd2-GDELCRE	122662	F	2012-12-10	Stock	CRE ;Smyd2 ;	109396	110973		Δ/Δ	Litters of the breeding cage 1
13/13/00592	Smyd2-GDELCRE	122654	M	2012-12-10	Stock	CRE ;Smyd2 ;	109396	110973		Δ/Δ	Litters of the breeding cage 1
13/13/00592	Smyd2-GDELCRE	122655	M	2012-12-10	Stock	CRE ;Smyd2 ;	109396	110973		Δ/Δ	Litters of the breeding cage 1
13/13/00592	Smyd2-GDELCRE	122656	M	2012-12-10	Stock	CRE ;Smyd2 ;	109396	110973		Δ/Δ	Litters of the breeding cage 1
13/13/00592	Smyd2-GDELCRE	122657	M	2012-12-10	Stock	CRE ;Smyd2 ;	109396	110973		Δ/Δ	Litters of the breeding cage 1
13/13/00592	Smyd2-GDELCRE	122658	M	2012-12-10	Stock	CRE ;Smyd2 ;	109396	110973		Δ/Δ	Litters of the breeding cage 1
13/13/02311	Smyd2-GDELCRE	125336	F	2013-01-29	Stock	CRE ;Smyd2 ;	109396	110973		Δ/Δ	Litters of the breeding cage 1
13/13/02311	Smyd2-GDELCRE	125337	F	2013-01-29	Stock	CRE ;Smyd2 ;	109396	110973		Δ/Δ	Litters of the breeding cage 1
13/13/02310	Smyd2-GDELCRE	125334	M	2013-01-29	Stock	CRE ;Smyd2 ;	109396	110973		Δ/Δ	Litters of the breeding cage 1
13/13/02310	Smyd2-GDELCRE	125335	M	2013-01-29	Stock	CRE ;Smyd2 ;	109396	110973		Δ/Δ	Litters of the breeding cage 1
13/13/03419	Smyd2-GDELCRE	126910	F	2013-02-24	Stock	CRE ;Smyd2 ;	109396	110973		Δ/Δ	Litters of the breeding cage 1
13/13/03419	Smyd2-GDELCRE	126911	F	2013-02-24	Stock	CRE ;Smyd2 ;	109396	110973		Δ/Δ	Litters of the breeding cage 1
13/13/05526	Smyd2-GDELCRE	126909	M	2013-02-24	Stock	CRE ;Smyd2 ;	109396	110973		Δ/Δ	Litters of the breeding cage 1
13/13/11265	Smyd2-GDELCRE	139299	F	2013-09-08	Stock	CRE ;Smyd2 ;	130338	130984	130985	Δ/Δ	Litters of the breeding cage 2
13/13/11265	Smyd2-GDELCRE	139300	F	2013-09-08	Stock	CRE ;Smyd2 ;	130338	130984	130985	Δ/Δ	Litters of the breeding cage 2
13/13/11264	Smyd2-GDELCRE	139295	M	2013-09-08	Stock	CRE ;Smyd2 ;	130338	130984	130985	Δ/Δ	Litters of the breeding cage 2
13/13/11264	Smyd2-GDELCRE	139296	M	2013-09-08	Stock	CRE ;Smyd2 ;	130338	130984	130985	Δ/Δ	Litters of the breeding cage 2
13/13/11264	Smyd2-GDELCRE	139297	M	2013-09-08	Stock	CRE ;Smyd2 ;	130338	130984	130985	Δ/Δ	Litters of the breeding cage 2
13/13/11264	Smyd2-GDELCRE	139298	M	2013-09-08	Stock	CRE ;Smyd2 ;	130338	130984	130985	Δ/Δ	Litters of the breeding cage 2
13/13/12917	Smyd2-GDELCRE	141905	F	2013-10-21	Stock	CRE ;Smyd2 ;	130338	130984	130985	Δ/Δ	Litters of the breeding cage 2
13/13/12917	Smyd2-GDELCRE	141906	F	2013-10-21	Stock	CRE ;Smyd2 ;	130338	130984	130985	Δ/Δ	Litters of the breeding cage 2
13/13/12915	Smyd2-GDELCRE	141897	M	2013-10-21	Stock	CRE ;Smyd2 ;	130338	130984	130985	Δ/Δ	Litters of the breeding cage 2
13/13/12915	Smyd2-GDELCRE	141898	M	2013-10-21	Stock	CRE ;Smyd2 ;	130338	130984	130985	Δ/Δ	Litters of the breeding cage 2
13/13/12915	Smyd2-GDELCRE	141899	M	2013-10-21	Stock	CRE ;Smyd2 ;	130338	130984	130985	Δ/Δ	Litters of the breeding cage 2
13/13/12915	Smyd2-GDELCRE	141900	M	2013-10-21	Stock	CRE ;Smyd2 ;	130338	130984	130985	Δ/Δ	Litters of the breeding cage 2
13/13/12916	Smyd2-GDELCRE	141901	M	2013-10-21	Stock	CRE ;Smyd2 ;	130338	130984	130985	Δ/Δ	Litters of the breeding cage 2
13/13/12916	Smyd2-GDELCRE	141902	M	2013-10-21	Stock	CRE ;Smyd2 ;	130338	130984	130985	Δ/Δ	Litters of the breeding cage 2
13/13/12916	Smyd2-GDELCRE	141903	M	2013-10-21	Stock	CRE ;Smyd2 ;	130338	130984	130985	Δ/Δ	Litters of the breeding cage 2
13/13/12916	Smyd2-GDELCRE	141904	M	2013-10-21	Stock	CRE ;Smyd2 ;	130338	130984	130985	Δ/Δ	Litters of the breeding cage 2
13/13/14526	Smyd2-GDELCRE	145179	F	2013-12-02	Stock	CRE ;Smyd2 ;	130338	130984	130985	Δ/Δ	Litters of the breeding cage 2
13/13/14526	Smyd2-GDELCRE	145180	F	2013-12-02	Stock	CRE ;Smyd2 ;	130338	130984	130985	Δ/Δ	Litters of the breeding cage 2
13/13/14526	Smyd2-GDELCRE	145181	F	2013-12-02	Stock	CRE ;Smyd2 ;	130338	130984	130985	Δ/Δ	Litters of the breeding cage 2
13/13/14526	Smyd2-GDELCRE	145182	F	2013-12-02	Stock	CRE ;Smyd2 ;	130338	130984	130985	Δ/Δ	Litters of the breeding cage 2
13/13/14525	Smyd2-GDELCRE	145177	M	2013-12-02	Stock	CRE ;Smyd2 ;	130338	130984	130985	Δ/Δ	Litters of the breeding cage 2
13/13/14525	Smyd2-GDELCRE	145178	M	2013-12-02	Stock	CRE ;Smyd2 ;	130338	130984	130985	Δ/Δ	Litters of the breeding cage 2
13/14/00257	Smyd2-GDELCRE	145907	F	2013-12-16	Stock	CRE ;Smyd2 ;	130338	130984	130985	Δ/Δ	Litters of the breeding cage 2
13/14/00257	Smyd2-GDELCRE	145908	F	2013-12-16	Stock	CRE ;Smyd2 ;	130338	130984	130985	Δ/Δ	Litters of the breeding cage 2
13/14/00256	Smyd2-GDELCRE	145905	M	2013-12-16	Stock	CRE ;Smyd2 ;	130338	130984	130985	Δ/Δ	Litters of the breeding cage 2
13/14/00256	Smyd2-GDELCRE	145906	M	2013-12-16	Stock	CRE ;Smyd2 ;	130338	130984	130985	Δ/Δ	Litters of the breeding cage 2
13/14/01845	Smyd2-GDELCRE	148519	F	2014-01-22	Stock	CRE ;Smyd2 ;	130338	130984	130985	Δ/Δ	Litters of the breeding cage 2
13/14/01843	Smyd2-GDELCRE	148512	M	2014-01-22	Stock	CRE ;Smyd2 ;	130338	130984	130985	Δ/Δ	Litters of the breeding cage 2
13/14/01843	Smyd2-GDELCRE	148513	M	2014-01-22	Stock	CRE ;Smyd2 ;	130338	130984	130985	Δ/Δ	Litters of the breeding cage 2
13/14/01843	Smyd2-GDELCRE	148514	M	2014-01-22	Stock	CRE ;Smyd2 ;	130338	130984	130985	Δ/Δ	Litters of the breeding cage 2
13/14/01843	Smyd2-GDELCRE	148515	M	2014-01-22	Stock	CRE ;Smyd2 ;	130338	130984	130985	Δ/Δ	Litters of the breeding cage 2
13/14/01844	Smyd2-GDELCRE	148516	M	2014-01-22	Stock	CRE ;Smyd2 ;	130338	130984	130985	Δ/Δ	Litters of the breeding cage 2
13/14/01844	Smyd2-GDELCRE	148517	M	2014-01-22	Stock	CRE ;Smyd2 ;	130338	130984	130985	Δ/Δ	Litters of the breeding cage 2
13/14/01844	Smyd2-GDELCRE	148518	M	2014-01-22	Stock	CRE ;Smyd2 ;	130338	130984	130985	Δ/Δ	Litters of the breeding cage 2
13/14/03584	Smyd2-GDELCRE		F	2014-03-12	Stock	CRE ;Smyd2 ;	130338	130984	130985	Δ/Δ	Litters of the breeding cage 2
13/14/03584	Smyd2-GDELCRE		F	2014-03-12	Stock	CRE ;Smyd2 ;	130338	130984	130985	Δ/Δ	Litters of the breeding cage 2
13/14/03584	Smyd2-GDELCRE		F	2014-03-12	Stock	CRE ;Smyd2 ;	130338	130984	130985	Δ/Δ	Litters of the breeding cage 2
13/14/03584	Smyd2-GDELCRE		F	2014-03-12	Stock	CRE ;Smyd2 ;	130338	130984	130985	Δ/Δ	Litters of the breeding cage 2
13/14/03583	Smyd2-GDELCRE		M	2014-03-12	Stock	CRE ;Smyd2 ;	130338	130984	130985	Δ/Δ	Litters of the breeding cage 2
13/14/03583	Smyd2-GDELCRE		M	2014-03-12	Stock	CRE ;Smyd2 ;	130338	130984	130985	Δ/Δ	Litters of the breeding cage 2
13/14/03583	Smyd2-GDELCRE		M	2014-03-12	Stock	CRE ;Smyd2 ;	130338	130984	130985	Δ/Δ	Litters of the breeding cage 2
13/14/04021	Smyd2-GDELCRE		F	2014-03-23	Stock	CRE ;Smyd2 ;	130338	130984	130985	Δ/Δ	Litters of the breeding cage 2
13/14/04021	Smyd2-GDELCRE		F	2014-03-23	Stock	CRE ;Smyd2 ;	130338	130984	130985	Δ/Δ	Litters of the breeding cage 2
13/14/04020	Smyd2-GDELCRE		M	2014-03-23	Stock	CRE ;Smyd2 ;	130338	130984	130985	Δ/Δ	Litters of the breeding cage 2
13/14/04676	Smyd2-GDELCRE		F	2014-04-15	Stock	CRE ;Smyd2 ;	130338	130984	130985	Δ/Δ	Litters of the breeding cage 2
13/14/04675	Smyd2-GDELCRE		M	2014-04-15	Stock	CRE ;Smyd2 ;	130338	130984	130985	Δ/Δ	Litters of the breeding cage 2
13/14/04675	Smyd2-GDELCRE		M	2014-04-15	Stock	CRE ;Smyd2 ;	130338	130984	130985	Δ/Δ	Litters of the breeding cage 2
13/13/12780	Smyd2-GDELCRE	141668	F	2013-10-16	Stock	CRE ;Smyd2 ;	130336	133053		Δ/Δ	Litters of the breeding cage 3
13/13/12779	Smyd2-GDELCRE	141667	M	2013-10-16	Stock	CRE ;Smyd2 ;	130336	133053		Δ/Δ	Litters of the breeding cage 3
13/14/00502	Smyd2-GDELCRE	146255	F	2013-12-21	Stock	CRE ;Smyd2 ;	130336	133053		Δ/Δ	Litters of the breeding cage 3
13/14/00501	Smyd2-GDELCRE	146253	M	2013-12-21	Stock	CRE ;Smyd2 ;	130336	133053		Δ/Δ	Litters of the breeding cage 3
13/14/00501	Smyd2-GDELCRE	146254	M	2013-12-21	Stock	CRE ;Smyd2 ;	130336	133053		Δ/Δ	Litters of the breeding cage 3

## Sheet: Smyd2_3-GDEL_Cre
Cage	Strain	ID#	Sex	DoB	Cage Type	Mutations	Father ID	Mother ID	Mother 2 ID	Smyd2 Genotype	Smyd3 Genotype
13/13/09216	Smyd2/3-GDELC	124629	M	2013-01-19	Breeding	Smyd2 ;Smyd3 ;	110719	111377		Δ/Δ	Δ/w	Breeding Cage 1
13/13/09216	Smyd2/3-GDELC	122814	F	2012-12-25	Breeding	Smyd2 ;Smyd3 ;	110719	111377		Δ/w	Δ/Δ	Breeding Cage 1
13/13/09214	Smyd2/3-GDELC	124312	M	2013-01-18	Breeding	Smyd2 ;Smyd3 ;	111373	110735	111380	Δ/w	Δ/Δ	Breeding Cage 2
13/13/09214	Smyd2/3-GDELC	127440	F	2013-02-26	Breeding	Smyd2 ;Smyd3 ;	111373	110735	111380	Δ/Δ	Δ/w	Breeding Cage 2
13/13/12837	Smyd2/3-GDELC	139310	F	2013-09-07	Breeding	Smyd2 ;Smyd3 ;	124629	122814		Δ/w	Δ/Δ	Breeding Cage 3
13/13/12837	Smyd2/3-GDELC	139312	F	2013-09-07	Breeding	Smyd2 ;Smyd3 ;	124629	122814		Δ/w	Δ/Δ	Breeding Cage 3
13/13/12837	Smyd2/3-GDELC	139303	M	2013-09-08	Breeding	Smyd2 ;Smyd3 ;	124312	127440		Δ/Δ	Δ/w	Breeding Cage 3
13/14/00761	Smyd2/3-GDELC	124303	M	2013-01-20	Breeding	Smyd2 ;Smyd3 ;	111372	111376		Δ/Δ	Δ/Δ	Breeding Cage 4
13/13/12836	Smyd2/3-GDELC	139309	F	2013-09-07	Breeding	Smyd2 ;Smyd3 ;	124629	122814		Δ/Δ	Δ/Δ	Breeding Cage 4
13/13/13121	Smyd2/3-GDELC	142340	F	2013-10-22	Stock	Smyd2 ;Smyd3 ;	124629	122814		Δ/w	Δ/Δ	Litters of the breeding cage 1
13/13/13121	Smyd2/3-GDELC	142341	F	2013-10-22	Stock	Smyd2 ;Smyd3 ;	124629	122814		Δ/Δ	Δ/Δ	Litters of the breeding cage 1
13/13/13121	Smyd2/3-GDELC	142342	F	2013-10-22	Stock	Smyd2 ;Smyd3 ;	124629	122814		Δ/w	Δ/w	Litters of the breeding cage 1
13/13/13122	Smyd2/3-GDELC	142343	F	2013-10-22	Stock	Smyd2 ;Smyd3 ;	124629	122814		Δ/w	Δ/w	Litters of the breeding cage 1
13/13/13122	Smyd2/3-GDELC	142344	F	2013-10-22	Stock	Smyd2 ;Smyd3 ;	124629	122814		Δ/w	Δ/w	Litters of the breeding cage 1
13/13/13122	Smyd2/3-GDELC	142345	F	2013-10-22	Stock	Smyd2 ;Smyd3 ;	124629	122814		Δ/Δ	Δ/w	Litters of the breeding cage 1
13/13/13120	Smyd2/3-GDELC	142337	M	2013-10-22	Stock	Smyd2 ;Smyd3 ;	124629	122814		Δ/Δ	Δ/Δ	Litters of the breeding cage 1
13/13/13120	Smyd2/3-GDELC	142338	M	2013-10-22	Stock	Smyd2 ;Smyd3 ;	124629	122814		Δ/w	Δ/Δ	Litters of the breeding cage 1
13/13/13120	Smyd2/3-GDELC	142339	M	2013-10-22	Stock	Smyd2 ;Smyd3 ;	124629	122814		Δ/w	Δ/w	Litters of the breeding cage 1
13/13/13122	Smyd2/3-GDELC	144122	F	2013-11-17	Stock	Smyd2 ;Smyd3 ;	124629	122814		Δ/w	Δ/w	Litters of the breeding cage 1
13/13/14000	Smyd2/3-GDELC	144121	M	2013-11-17	Stock	Smyd2 ;Smyd3 ;	124629	122814		Δ/w	Δ/Δ	Litters of the breeding cage 1
13/13/13897	Smyd2/3-GDELC	143892	M	2013-11-14	Stock	Smyd2 ;Smyd3 ;	124312	127440		Δ/Δ	Δ/w	Litters of the breeding cage 2
13/14/01926	Smyd2/3-GDELC	148637	F	2014-01-30	Stock	Smyd2 ;Smyd3 ;	124312	127440		Δ/Δ	Δ/w	Litters of the breeding cage 2
13/14/01926	Smyd2/3-GDELC	148638	F	2014-01-30	Stock	Smyd2 ;Smyd3 ;	124312	127440		Δ/Δ	Δ/Δ	Litters of the breeding cage 2
13/14/01925	Smyd2/3-GDELC	148635	M	2014-01-30	Stock	Smyd2 ;Smyd3 ;	124312	127440		Δ/w	Δ/w	Litters of the breeding cage 2
13/14/01925	Smyd2/3-GDELC	148636	M	2014-01-30	Stock	Smyd2 ;Smyd3 ;	124312	127440		Δ/w	Δ/w	Litters of the breeding cage 2
13/13/14437	Smyd2/3-GDELC	144984	F	2013-12-01	Stock	Smyd2 ;Smyd3 ;	139303	139310	139312	Δ/Δ	Δ/Δ	Litters of the breeding cage 3
13/13/14437	Smyd2/3-GDELC	144985	F	2013-12-01	Stock	Smyd2 ;Smyd3 ;	139303	139310	139312	Δ/Δ	Δ/Δ	Litters of the breeding cage 3
13/14/01927	Smyd2/3-GDELC	148639	M	2014-01-30	Stock	Smyd2 ;Smyd3 ;	139303	139310	139312	Δ/Δ	Δ/Δ	Litters of the breeding cage 3
13/14/01927	Smyd2/3-GDELC	148641	M	2014-01-30	Stock	Smyd2 ;Smyd3 ;	139303	139310	139312	Δ/Δ	Δ/w	Litters of the breeding cage 3
13/14/00469	Smyd2/3-GDELC	146176	F	2013-12-21	Sac	Smyd2 ;Smyd3 ;	124303	139309		Δ/Δ	Δ/Δ	Litters of the breeding cage 4
13/14/00469	Smyd2/3-GDELC	146177	F	2013-12-21	Sac	Smyd2 ;Smyd3 ;	124303	139309		Δ/Δ	Δ/Δ	Litters of the breeding cage 4
13/14/00469	Smyd2/3-GDELC	146178	F	2013-12-21	Sac	Smyd2 ;Smyd3 ;	124303	139309		Δ/Δ	Δ/Δ	Litters of the breeding cage 4
13/14/00468	Smyd2/3-GDELC	146171	M	2013-12-21	Stock	Smyd2 ;Smyd3 ;	124303	139309		Δ/Δ	Δ/Δ	Litters of the breeding cage 4
13/14/00468	Smyd2/3-GDELC	146172	M	2013-12-21	Stock	Smyd2 ;Smyd3 ;	124303	139309		Δ/Δ	Δ/Δ	Litters of the breeding cage 4
13/14/00468	Smyd2/3-GDELC	146173	M	2013-12-21	Stock	Smyd2 ;Smyd3 ;	124303	139309		Δ/Δ	Δ/Δ	Litters of the breeding cage 4
13/14/00468	Smyd2/3-GDELC	146174	M	2013-12-21	Stock	Smyd2 ;Smyd3 ;	124303	139309		Δ/Δ	Δ/Δ	Litters of the breeding cage 4
13/14/00468	Smyd2/3-GDELC	146175	M	2013-12-21	Stock	Smyd2 ;Smyd3 ;	124303	139309		Δ/Δ	Δ/Δ	Litters of the breeding cage 4
