# Supplementary material for: Smyd2 is a Myc-regulated gene critical for MLL-AF9 induced leukemogenesis
Source: Oncotarget. 2016 Sep 13;7(41):66398–415. doi: 10.18632/oncotarget.12012 (PMC5341809; doi:10.18632/oncotarget.12012)
Supplement: Supplementary file 2 [file oncotarget-07-66398-s002.xlsx]

## Sheet: LEGEND
Supplementary Table 2: The sequences of all the primers used in the study.

## Sheet: Genotyping_Primers
Name of the Primer	Sequence
Smyd2_5_F (WT Forward)	GCCCTGAAATGCTGAGAAGC
Smyd2_5_R (WT Reverse)	CACAGTCCATGAAGGGATGC
Cas_R1 (mutant Reverse for Smdy2 and Smyd3)	TCGTGGTATCGTTATGCGCC
Smyd3_5P_F (WT Forward)	AGTGGATGGGTCTGACAGGG
Smyd3_5P_R (WT Reverse)	GTTGATGCCCACAGTTCTGC
Smyd2_flox-F (Knock-out forward)	CACCGTGGATGTGTAGAGCA
Smyd2_flox-R (Knock-out reverse)	AAACTTGGCTGATGGTGTCC
Smyd3_flox-F (Knock-out forward)	CCTGGGTCTCATGTTGTCCT
Smyd3_flox-R (Knock-out forward)	GTCGTGAAGGCACTGATGTC
Deleter_Cre-F	ACGAACCAAGGTGACAGCAATG
Deleter_Cre-R	CTCGACCAGTTTAGTTACCC
CD19_Cre-F	CCAGACTAGATACAGACCAG
CD19_Cre-R	AACCAGTCAACACCCTTCC
EuMyc-F	GGTTTAATGAATTTGAAGTTGCCA
EuMyc-R	TTCTTGCCCTGCGTATATCAGTC

## Sheet: ChIP-Q_PCR_Primers
Name of the Primer	Sequence
Ncl-F	GGCGTGGTGACTCCACGT
Ncl-R	CGAAATCACCTCTTAAAGCAGCA
Smyd2-F	CCGCGTACCTGGCGAAGC
Smyd2-R	GCCTGCGTGCTCACCGTG
AchR-F	AGTGCCCCCTGCTGTCAGT
AchR-R	CCCTTTCCTGGTGCCAAGA

## Sheet: QRT_PCR-Primers
Name of the Primer	Sequence
Smyd2-Exon2-F	AAAATGTGGACGGTGCAAG
Smyd2-Exon2-R	TGACTCAAACTCCCTCACAGC
Smyd2_MM-F	ACAAAGCCAAGGTGGAAGTC
Smyd2_MM-R	CATTGCTGTCCTCAAACACG
CycB1-F	ACTTCCTCCGTAGAGCATC
CycB1-R	GCAGAGTTGGTGTCCATTC
Ncl-F	CATTACACCAGCCAAAGTC
Ncl-R	CTCATCACTGTCTTCCTTCTT
TBP-F	TAATCCCAAGCGATTTGCTG
TBP-R	CAGTTGTCCGTGGCTCTCTT
